# Supplementary material for: Anti-HIV and Antimicrobial Activity of 7-Hydrazino-8-hydroxyquinoline-Based Aromatic Hydrazones
Source: Int J Mol Sci. 2025 Aug 29;26(17):8402. doi: 10.3390/ijms26178402 (PMC12428554; doi:10.3390/ijms26178402)
Supplement: Supplementary file 1 [file ijms-26-08402-s001.zip]

Archive with 1 entries (1 files):
- ijms-3716260-supplementary.pdf
